# Supplementary material for: Analysis of the Factors Affecting Static In Vitro Pepsinolysis of Food Proteins
Source: Molecules. 2022 Feb 14;27(4):1260. doi: 10.3390/molecules27041260 (PMC8878058; doi:10.3390/molecules27041260)
Supplement: Supplementary file 1 [file molecules-27-01260-s001.zip]

Archive with 2 entries (2 files):
- Supplementary Figure S1.pdf
- Table S1.xlsx
