# Supplementary material for: Analysis of the Factors Affecting Static In Vitro Pepsinolysis of Food Proteins
Source: Molecules. 2022 Feb 14;27(4):1260. doi: 10.3390/molecules27041260 (PMC8878058; doi:10.3390/molecules27041260)
Supplement: Supplementary file 1 [file molecules-27-01260-s001.zip › Table S1.xlsx]

## Sheet: Sheet1
Analysis of the Factors Affecting Static In Vitro Pepsinolysis of Food Proteins
Natsumi Maeda, Dorota Dulko, Adam Macierzanka, Christian Jungnickel *
Department of Colloid and Lipid Science, Faculty of Chemistry, Gdańsk University of Technology, ul. Narutowicza 11/12, 80-233 Gdańsk, Poland
*Correspondence: christian.jungnickel@pg.edu.pl; Tel.: +48-583472469
Table S1. Complete data used for calculation.
Protein name/description	Additives	Treatment	Protein form	Molecular weight [kDa]	Protein concentration [mg/mL]	Pepsin concentartion [mg/mL]	pH	Half time [min]	T [°C]	Reference
BLG olive oil emulsion			emulsion	18.4	0.000999975	4.99988e-05	2.5	7	37	[1]
BLG tetradecan emulsion			emulsion	18.4	0.000999975	4.99988e-05	2.5	48.1	37	[1]
xanthine oxidase in raw milk			real food	270	0.0317919	0.05	1.6	2.5	37	[2]
xanthine oxidase in raw milk			real food	270	0.0317919	0.2	1.6	4.5	37	[2]
xanthine oxidase in raw milk			real food	270	0.0317919	0.4	1.6	2.8	37	[2]
xanthine oxidase in raw milk			real food	270	0.0317919	0.8	1.6	0.5	37	[2]
PAS 6 in raw milk			real food	52	0.03401	0.05	1.6	5	37	[3]
PAS 6 in raw milk			real food	52	0.03401	0.2	1.6	5.4	37	[4]
PAS 6 in raw milk			real food	52	0.03401	0.4	1.6	4.8	37	[4]
PAS 6 in raw milk			real food	52	0.03401	0.8	1.6	2	37	[4]
PAS 7 in raw milk			real food	47	0.03401	0.05	1.6	4	37	[4]
PAS 7 in raw milk			real food	47	0.03401	0.2	1.6	6.4	37	[4]
PAS 7 in raw milk			real food	47	0.03401	0.4	1.6	4.8	37	[4]
PAS 7 in raw milk			real food	47	0.03401	0.8	1.6	1.5	37	[4]
BTN in raw milk			real food	67	0.0354631	0.05	1.6	10	37	[4]
BTN in raw milk			real food	67	0.0354631	0.2	1.6	10.1	37	[4]
BTN in raw milk			real food	67	0.0354631	0.4	1.6	5.7	37	[5]
BTN in raw milk			real food	67	0.0354631	0.8	1.6	2.4	37	[5]
Beta casein	Phospholipids		native	24	1	1.75	3	0.5	37	[5]
Beta casein	Phospholipids		native	24	1	1.75	2.5	0.5	37	[6]
OVA	Phospholipids		native	45	1	1.75	3	40	37	[7]
OVA	Phospholipids		native	45	1	1.75	2.5	0.8	37	[7]
Caseins in raw equine milk			real food		14.3573		2.5	22	37	[7]
Caseins in raw human milk			real food		4.85464		2.5	26	37	[8]
Beta casein			emulsion	24	1	0.05	2.5	2.1	37	[8]
Beta casein	Phospholipids		emulsion	24	1	0.05	2.5	2.8	37	[8]
BLG			emulsion	18	1	0.05	2.5	10.2	37	[8]
BLG	Phospholipids		emulsion	18	1	0.05	2.5	40.2	37	[8]
Beta casein			native	24	1	0.05	2.5	3.5	37	[8]
BLG		soy oil and protein solution was heated to 50 C	emulsion	18	4.89796	1.63265	1.5	11.6	37	[9]
glutelin and fafirin in sorghum flour protein line KS48		heated at 95 °C for 1 min	real food	18	0.327155	1.5	2	56.4	37	[10]
glutelin and fafirin in sorghum flour protein line KS51			real food	18	0.331409	1.5	2	71.4	37	[10]
Kafirin			gel	79	0.263158	0.0483553	2	39.5	37	[10]
hens' egg lysozyme			native	14.3	0.25	0.763167	1.2	26.4	37	[11]
OVA			native	45	0.25	0.763167	1.2	8.9	37	[11]
jack bean concanavalin A			native	25.5	0.25	0.763167	1.2	10.8	37	[11]
hens' egg lysozyme			native	14.3	0.25	0.763167	2	31.2	37	[11]
OVA			native	45	0.25	0.763167	2	6.9	37	[12]
jack bean concanavalin A			native	25.5	0.25	0.763167	2	17.8	37	[12]
OVA			native	45	0.25	0.722	2	9.1	37	[12]
Phaseolin	50 mM HCl		native	35	2	0.02		512.2	37	[12]
Phaseolin	50 mM HCl		native	35	2	0.04		456.6	37	[12]
Phaseolin	50 mM HCl		native	35	2	0.4		491.7	37	[13]
Caseins in infant formula			emulsion	90.85	4.23221	0.004	2	15	37	[13]
Caseins in infant formula			emulsion	90.85	4.23221	0.004	3.5	22.5	37	[14]
Caseins in infant formula			emulsion	90.85	4.23221	0.004	4	97.5	37	[14]
BLG in infant formula			emulsion	18	0.472225	0.004	2	26.2	37	[14]
BLG in infant formula			emulsion	18	0.472225	0.004	2.5	76.9	37	[15]
BLG in infant formula			emulsion	18	0.472225	0.004	1.5	116.2	37	[15]
ALA in infant formula			emulsion	14	0.133686	0.004	2	63.7	37	[15]
ALA in infant formula			emulsion	14	0.133686	0.004	2.5	93.7	37	[15]
ALA in infant formula			emulsion	14	0.133686	0.004	1.5	93.7	37	[15]
BLG			emulsion	18	2.48775	1.6	3	1.7	37	[15]
ALA			emulsion	14	0.963	1.6	3	1.7	37	[15]
BLG	cellulose nanocrystals 1%wt		emulsion	18	2.48775	1.6	3	18.3	37	[15]
Sorghum flour proteins uncooked	NaHSO3		real food		0.601441	1.41892	2	7.7	37	[15]
Sorghum flour proteins uncooked			real food		0.63581	1.5	2	34.4	37	[16]
Sorghum flour proteins cooked	NaHSO3	heated in a boiling water bath for 20 min	real food		0.601441	1.41892	2	42.4	37	[17]
Sorghum flour proteins cooked		heated in a boiling water bath for 20 min	real food		0.601441	1.41892	2	96	37	[18]
BLG			native	18	3.96694	2.53884	1.2	540	37	[19]
pig muscle proteins 1 day aged			real food		0.75		1.8	22.6	37	[19]
pig muscle proteins 4 day aged			real food		0.75		1.8	24.8	37	[19]
pig muscle proteins cooked at 70C unminced		70 C for 30 min	real food		0.75		1.8	30.6	37	[19]
pig muscle proteins cooked at 70C minced		70 C for 30 min and minced	real food		0.75		1.8	33.5	37	[2]
pig muscle proteins cooked at 140C unminced		140C for 30 min	real food		0.75		1.8	45.2	37	[20]
pig muscle proteins cooked at 140C minced		140C for 30 min and minced	real food		0.75		1.8	49.3	37	[20]
pig muscle proteins raw			real food		0.75		1.8	24.8	37	[20]
pig muscle proteins cooked at 100C unminced		100C for 30 min	real food		0.75		1.8	46.1	37	[20]
OVA spherical agglomertaed structure		protein heated at 80°C for 6h	gel	45	10		2.5	14.2	37	[20]
OVA spherical structure		protein heated at 80°C for 6h	gel	45	10		2.5	1.8	37	[20]
OVA linear branched structure		protein heated at 80°C for 6h	gel	45	10		2.5	1.8	37	[21]
OVA linear structure		protein heated at 80°C for 6h	gel	45	10		2.5	0.9	37	[22]
lunasin			native		0.04028	3.04762	1.2	15	37	[23]
zein nanospheres containing oil			emulsion	22.5	1	0.1	3.5	23.6	37	[24]
ISP			native	5.8	0.13875	0.533333	1.5	6.1	37	[24]
ISP			native	5.8	0.13875	0.533333	2.5	8.1	37	[24]
ISP			native	5.8	0.13875	0.533333	3.5	20.3	37	[12]
Gadam Elhamam sorgum flour proteins	0.05 M sodium bisulphate		real food		0.601441	1.41892	2	96.9	37	[25]
Karamaka sorgum flour proteins	0.05 M sodium bisulphate		real food		0.601441	1.41892	2	131.5	37	[7]
Gadam Elhamam sorgum flour proteins	0.1 M sodium bisulphate		real food		0.601441	1.41892	2	30	37	[7]
Karamaka sorgum flour proteins	0.1 M sodium bisulphate		real food		0.601441	1.41892	2	99.2	37	[26]
Gadam Elhamam sorgum flour proteins	0.5 M sodium bisulphate		real food		0.601441	1.41892	2	80.8	37	[26]
Karamaka sorgum flour proteins	0.5 M sodium bisulphate		real food		0.601441	1.41892	2	173.1	37	[27]
Gadam Elhamam sorgum flour proteins	0.25 M sodium bisulphite		real food		0.601441	1.41892	2	57.7	37	[27]
Karamaka sorgum flour proteins	0.25 M sodium bisulphite		real food		0.601441	1.41892	2	147.7	37	[28]
Gadam Elhamam sorgum flour proteins	0.05 M ascrobic acid		real food		0.601441	1.41892	2	170.8	37	[28]
Gadam Elhamam sorgum flour proteins	0.1 M ascrobic acid		real food		0.601441	1.41892	2	131.5	37	[28]
Gadam Elhamam sorgum flour proteins	0.25 M scrobic acid		real food		0.601441	1.41892	2	173.1	37	[28]
Gadam Elhamam sorgum flour proteins	0.5 M ascrobic acid		real food		0.601441	1.41892	2	159.2	37	[28]
BLG	GTC		native	18	0.25	1	1.2	75	37	[28]
BLG	PPO/GTC		gel	18	0.25	1	1.2	247	37	[28]
BLG crosslinked by PPO/GTC			gel	18	0.25	1	1.2	630	37	[28]
ALA	PPO/GTC		gel	14	0.25	1	1.2	3.5	37	[28]
ALA crosslinked by PPO/GTC			gel	14	0.25	1	1.2	5	37	[28]
BLG			native	18	0.25	0.4	1.2	82	37	[29]
Bovine lactoferrin		bLf + distilled water were added followed by sonication	native	80	2		2	23.1	37	[29]
Bovine lactoferrin nanogel particles		protein heated at 90 °C for 30 min	gel	80	5		3	8.9	37	[29]
Bovine lactoferrin nanogel particles	inulin nanoparticles	protein heated at 90 °C for 30 min	gel	80	5		3	89.3	37	[29]
BLG heated for 5 min		protein heated at 90°C	gel	18.3	0.879121	2.63736	1.2	2.1	37	[29]
BLG heated for 60 min		protein heated at 90°C	gel	18.3	0.879121	2.63736	1.2	0.7	37	[30]
BLG heated for 120 min		protein heated at 90°C	gel	18.3	0.879121	2.63736	1.2	0.7	37	[30]
Beta casein + porcine pepsin			emulsion	24	1	0.0029	5.5	6.7	37	[30]
Beta casein + rabbit gastric extract			emulsion	24	1	0.0029	5.5	7.3	37	[30]
Beta casein + porcine pepsin	rabbit gastric lipase		emulsion	24	1	0.0029	5.5	8.2	37	[30]
Beta casein + porcine pepisn			native	24	1	0.0029	5.5	1	37	[30]
Beta casein + rabbit gastric extract			native	24	1	0.0029	5.5	3.2	37	[30]
ALA static model			native	14	21		3	40	37	[30]
BLG static model			native	18	54.25		3	87.5	37	[30]
BLG, 34 mM NaCl		soy oil and protein solution was heated to 50C	emulsion	18	4.89796	1.63265	1.5	10.8	37	[30]
BLG,34 mM NaCl and 0.1% wt mucin	0.1% wt mucin	soy oil and protein solution was heated to 50C	emulsion	18	4.89796	1.63265	1.5	6.9	37	[30]
BLG		soy oil and protein solution was heated to 50C	emulsion	18	4.89796	1.63265	1.5	23.2	37	[30]
BLG, 50 mM NaCl		soy oil and protein solution was heated to 50C	emulsion	18	4.89796	1.63265	1.5	11	37	[30]
BLG, 100 mM NaCl		soy oil and protein solution was heated to 50C	emulsion	18	4.89796	1.63265	1.5	9.3	37	[30]
BLG, 150 mM NaCl		soy oil and protein solution was heated to 50C	emulsion	18	4.89796	1.63265	1.5	8.5	37	[30]
BSA		protein heated at 90C for 30 min	gel	66.5	0.766667		3	4	37	[30]
BLG		protein heated at 90C for 30 min	gel	18	5.16667		3	4	37	[31]
ALA		protein heated at 90C for 30 min	gel	14	2		3	4	37	[31]
BSA	dextran sulphate 40 kDa	protein heated at 90C for 30 min	gel		0.766667		3	2.3	37	[32]
BLG	dextran sulphate 40 kDa	protein heated at 90C for 30 min	gel	18	5.16667		3	3.2	37	[32]
ALA	dextran sulphate 40 kDa	protein heated at 90C for 30 min	gel	14	2		3	3.2	37	[33]
BSA	dextran sulphate 500 kDa	protein heated at 90C for 30 min	gel	66.5	0.766667		3	4	37	[33]
BLG	dextran sulphate 500 kDa	protein heated at 90C for 30 min	gel	18	5.16667		3	19	37	[33]
ALA	dextran sulphate 500 kDa	protein heated at 90C for 30 min	gel	14	2		3	14.7	37	[33]
Parvalbumin alpha			native	12	0.349206	0.000466667	1.2	3.7	37	[34]
Parvalbumin beta			native	6.5	0.333333	0.000466667	1.2	25.3	37	[34]
rennet gels			gel	-	0.0377737		2	3.96	37	[34]
BLG			native	18	0.4		1.2	72	37	[34]
BLG			native	18	0.4		2.5	82	37	[34]
BLG	Green Tea Polyphenol Extract		native	18	0.333333		1.2	100	37	[34]
BLG	Green Tea Polyphenol Extract		native	18	0.333333		2.5	95	37	[34]
BLG	Black Tea Polyphenol Extract		native	18	0.333333		1.2	117	37	[34]
BLG	Black Tea Polyphenol Extract		native	18	0.333333		2.5	129	37	[35]
BLG	Cofee Polyphenol Extract		native	18	0.333333		1.2	164	37	[35]
BLG	Cofee Polyphenol Extract		native	18	0.333333		2.5	264	37	[35]
BLG	Cocoa Polyphenol Extract		native	18	0.333333		1.2	164	37	[35]
BLG	Cocoa Polyphenol Extract		native	18	0.333333		2.5	185	37	[35]
hens' egg lysozyme		proteins in water were incubated with 2.4 M BME and 8 M urea	native	14.3	0.240964		1.2	2.2	37	[35]
patatin		proteins in water were incubated with 2.4 M BME and 8 M urea	native	88	0.240964		1.2	7.2	37	[35]
actinidin		proteins in water were incubated with 2.4 M BME and 8 M urea	native	28	0.240964		1.2	26.1	37	[35]
BSA		proteins in water were incubated with 2.4 M BME and 8 M urea	native	66	0.240964		1.2	1.2	37	[35]
OVA		proteins in water were incubated with 2.4 M BME and 8 M urea	native	45	0.240964		1.2	9.4	37	[35]
BLG gelled at pH 2.5		protein was treated at pH 6.5 and heated at 70C	gel	18	20	1	2.5	17.4	37	[35]
BLG in macrocapsules	chitosan	heated at 85C for 1.5 h and followed by ultrasonication for 20 min	gel	18	0.520291	0.129032	2	120	37	[35]
References
[1]	Maldonado-Valderrama. Julia. et al. "Protein unfolding at fluid interfaces and its effect on proteolysis in the stomach." Soft Matter 8.16 (2012): 4402-4414.
[2]	Macierzanka. Adam. et al. "Emulsification alters simulated gastrointestinal proteolysis of β-casein and β-lactoglobulin." Soft Matter 5.3 (2009): 538-550.
[3]	Sarkar. Anwesha. et al. "Behaviour of an oil-in-water emulsion stabilized by β-lactoglobulin in an in vitro gastric model." Food Hydrocolloids 23.6 (2009): 1563-1569.
[4]	Sakai. Kentaro. et al. "Effects of pH variation and NaCl on in vitro digestibility of cow's milk proteins in commercially available infant formulas." Journal of nutritional science and vitaminology 46.6 (2000): 325-328.
[5]	Sarkar. Anwesha. et al. "Modulating in vitro gastric digestion of emulsions using composite whey protein-cellulose nanocrystal interfaces." Colloids and Surfaces B: Biointerfaces 158 (2017): 137-146.
[6]	Parris. Nicholas. Peter H. Cooke. and Kevin B. Hicks. "Encapsulation of essential oils in zein nanospherical particles." Journal of agricultural and food chemistry 53.12 (2005): 4788-4792.
[7]	Sams. Laura. et al. "Characterization of pepsin from rabbit gastric extract. its action on β-casein and the effects of lipids on proteolysis." Food & function 9.11 (2018): 5975-5988.
[8]	Sarkar, A., Goh, K. K., & Singh, H. (2010). Properties of oil-in-water emulsions stabilized by β-lactoglobulin in simulated gastric fluid as influenced by ionic strength and presence of mucin. Food Hydrocolloids, 24(5), 534-541.
[9]	Taylor. Janet. et al. "Kafirin microparticle encapsulation of catechin and sorghum condensed tannins." Journal of agricultural and food chemistry 57.16 (2009): 7523-7528.
[10]	Venkatachalam. Mahesh. and Shridhar K. Sathe. "Phaseolin in vitro pepsin digestibility: role of acids and phenolic compounds." Journal of agricultural and food chemistry 51.11 (2003): 3466-3472.
[11]	Nyemb. Kéra. et al. "The extent of ovalbumin in vitro digestion and the nature of generated peptides are modulated by the morphology of protein aggregates."Food chemistry 157 (2014): 429-438.
[12]	Tantoush et al. Green tea catechins of food supplements facilitate pepsin digestion of major food allergens. but hampers their digestion if oxidized by phenol oxidase. Journal of Functional Foods 4 (2012) 650-660.
[13]	Sarkar. Anwesha. et al. "Pickering emulsions co-stabilized by composite protein/polysaccharide particle-particle interfaces: Impact on in vitro gastric stability." Food hydrocolloids 84 (2018): 282-291.
[14]	Peram. Malleswara R.. et al. "In vitro gastric digestion of heat-induced aggregates of β-lactoglobulin." Journal of dairy science 96.1 (2013): 63-74.
[15]	Araiza-Calahorra, A., & Sarkar, A. (2019). Designing biopolymer-coated Pickering emulsions to modulate in vitro gastric digestion: a static model study. Food & function, 10(9), 5498-5509.
[16]	Floury, Juliane, et al. "Exploring the breakdown of dairy protein gels during in vitro gastric digestion using time-lapse synchrotron deep-UV fluorescence microscopy." Food chemistry 239 (2018): 898-910.
[17]	Macierzanka. Adam. et al. "The effect of gel structure on the kinetics of simulated gastrointestinal digestion of bovine β-lactoglobulin." Food chemistry134.4 (2012): 2156-2163.
[18]	Lee. Pei Sia. et al. "Physiochemical properties and prolonged release behaviours of chitosan-denatured β-lactoglobulin microcapsules for potential food applications." Food chemistry 134.2 (2012): 992-998.
[19]	Dupont. Didier. et al. "Comparative resistance of food proteins to adult and infant in vitro digestion models." Molecular nutrition & food research 54.6 (2010): 767-780.
[20]	Ofori-Anti. A. O.. et al. "Establishing objective detection limits for the pepsin digestion assay used in the assessment of genetically modified foods." Regulatory toxicology and pharmacology 52.2 (2008): 94-103.
[21]	Takagi. Kayoko. et al. "Comparative study of in vitro digestibility of food proteins and effect of preheating on the digestion." Biological and Pharmaceutical Bulletin 26.7 (2003): 969-973.
[22]	Loveday et al. Digestive diversity and kinetic intrigue among heated and unheated β-lactoglobulin species. Food Funct.. 2014. 5. 2783.
[23]	Jeong. Hyung Jin. et al. "Inhibition of core histone acetylation by the cancer preventive peptide lunasin." Journal of agricultural and food chemistry 55.3 (2007): 632-637.
[24]	Baderschneider. B. et al. "Sequence analysis and resistance to pepsin hydrolysis as part of an assessment of the potential allergenicity of ice structuring protein type III HPLC 12." Food and chemical toxicology 40.7 (2002): 965-978.
[25]	Yao et al. Improved RP-HPLC method for determ inationof bovine lactoferrin and its proteolyticdegradation in simulated gastrointestinal ﬂuids. Biomedical Chromatography 2012
[26]	Miralles. Beatriz. et al. "Dynamic gastric digestion of a commercial whey protein concentrate." Journal of the Science of Food and Agriculture 98.5 (2018): 1873-1879.
[27]	Luo, C., Guo, Y., Li, Z., Ahmed, I., Pramod, S. N., Gao, X., ... & Lin, H. (2020). Lipid emulsion enhances fish allergen parvalbumin’s resistance to in vitro digestion and IgG/IgE binding capacity. Food chemistry, 302, 125333.
[28]	Stojadinovic. Marija. et al. "Binding affinity between dietary polyphenols and β-lactoglobulin negatively correlates with the protein susceptibility to digestion and total antioxidant activity of complexes formed." Food chemistry 136.3 (2013): 1263-1271.
[29]	Foster. Emily S.. Ian Kimber. and Rebecca J. Dearman. "Relationship between protein digestibility and allergenicity: Comparisons of pepsin and cathepsin."Toxicology 309 (2013): 30-38.
[30]	Ye. A.. J. Cui. and H. Singh. "Proteolysis of milk fat globule membrane proteins during in vitro gastric digestion of milk." Journal of dairy science 94.6 (2011): 2762-2770.
[31]	Inglingstad. Ragnhild Aabøe. et al. "Comparison of the digestion of caseins and whey proteins in equine. bovine. caprine and human milks by human gastrointestinal enzymes." Dairy science & technology 90.5 (2010): 549-563.
[32]	Wong. Joshua H.. et al. "Digestibility of protein and starch from sorghum (Sorghum bicolor) is linked to biochemical and structural features of grain endosperm." Journal of Cereal Science 49.1 (2009): 73-82.
[33]	Rom. D. L.. et al. "Effects of cooking and treatment with sodium bisulfite on in vitro protein digestibility and microstructure of sorghum flour." Cereal Chem 69.2 (1992): 178-181.
[34]	Bax et al.. Cooking Temperature Is a Key Determinant of in Vitro Meat Protein Digestion Rate: Investigation of Underlying Mechanisms. J. Agric. Food Chem. 2012. 60. 2569−2576.
[35]	Arbab. Mawahib E. and Abdullahi H. El Tinay. "Effect of cooking and treatment with sodium bisulphite or ascorbic acid on the in vitro protein digestibility of two sorghum cultivars." Food Chemistry 59.3 (1997): 339-343.
